# Supplementary material for: Mechanical stretching boosts expansion and regeneration of intestinal organoids through fueling stem cell self-renewal
Source: Cell Regen. 2022 Nov 2;11:39. doi: 10.1186/s13619-022-00137-4 (PMC9626719; doi:10.1186/s13619-022-00137-4)
Supplement: Supplementary file 5 — Additional file 5: Supplementary Table 1. 384 ISC Signature Genes. [file 13619_2022_137_MOESM5_ESM.xlsx]

## Sheet: Sheet1
	384 ISC Signature Genes
	NO.	Gene ID
	1	1300002K09Rik
	2	6230424C14Rik
	3	Adra2a
	4	Afap1
	5	Angpt2
	6	Apcdd1
	7	Arhgef4
	8	Arl4c
	9	Ascl2
	10	Atg16l2
	11	Atm
	12	Axin2
	13	B930095G15Rik
	14	Cachd1
	15	Car12
	16	Casp12
	17	Cbx6
	18	Cc2d2a
	19	Cd320
	20	Cdc42ep1
	21	Cdo1
	22	Ces1d
	23	Cgnl1
	24	Cited4
	25	Clca1
	26	Clca2
	27	Clic6
	28	Cpn1
	29	Cttnbp2
	30	Cyp2e1
	31	D930015E06Rik
	32	Dct
	33	Ddb2
	34	Ddo
	35	Dync2h1
	36	E230029C05Rik
	37	Ell3
	38	Emp2
	39	Epha4
	40	Ephb3
	41	Esam
	42	Esrrg
	43	Evl
	44	Farp1
	45	Fbxo21
	46	Fgfr4
	47	Fmnl2
	48	Fstl1
	49	Fzd2
	50	Gas6
	51	Gkap1
	52	Gkn3
	53	Gpld1
	54	Gpr30
	55	Gramd1a
	56	Hunk
	57	Igfbp4
	58	Il17rd
	59	Immp2l
	60	Irs1
	61	Kcne3
	62	Klhl8
	63	Large
	64	Lgr5
	65	Lipt2
	66	Man2a2
	67	Mex3a
	68	Mia1
	69	Mpp3
	70	Msi1
	71	Myc
	72	Mycl1
	73	Nap1l1
	74	Napepld
	75	Notch1
	76	Notch2
	77	Phldb2
	78	Pla2g4a
	79	Plekhb1
	80	Plxnb1
	81	Pogk
	82	Ppap2b
	83	Prelp
	84	Prkd3
	85	Psd3
	86	Psrc1
	87	Ptpro
	88	Ptprs
	89	Rad51l1
	90	Rasa3
	91	Rgmb
	92	Rgs12
	93	Rnf32
	94	Rnf43
	95	Scn2b
	96	Sectm1b
	97	Sema7a
	98	Sestd1
	99	Sfrp5
	100	Shisa2
	101	Slc19a2
	102	Slc23a3
	103	Slc27a2
	104	Slco3a1
	105	Smo
	106	Snx10
	107	Sorcs2
	108	Sox4
	109	Sox9
	110	Sp5
	111	Srl
	112	Sycn
	113	Tead2
	114	Tex9
	115	Tfpi
	116	Tgif2
	117	Tmem209
	118	Tnfrsf19
	119	Trim44
	120	Ttc21b
	121	Ttpa
	122	Txndc16
	123	Utrn
	124	Vav3
	125	Wdr35
	126	Wdr90
	127	Wwp1
	128	Wwtr1
	129	Zfp12
	130	Zkscan17
	131	Znrf3
	132	Zranb3
	133	Acsm3
	134	Afap1l1
	135	Agr3
	136	Aqp4
	137	Cd44
	138	Cdca7
	139	Cdk6
	140	Clca4
	141	Cnn3
	142	Dach1
	143	Dmpk
	144	Fam115c
	145	Fzd7
	146	Glrx
	147	Grb7
	148	Kcnq1
	149	Lcp1
	150	Mecom
	151	Nav1
	152	Olfm4
	153	Paics
	154	Picalm
	155	42253
	156	Slc12a2
	157	Smoc2
	158	Soat1
	159	Sorbs2
	160	Tns3
	161	Vdr
	162	1500011H22Rik
	163	2310008H04Rik
	164	4933439C10Rik
	165	Acpl2
	166	Acvr2b
	167	Adrbk2
	168	AI480653
	169	Aldh7a1
	170	Alms1
	171	Als2cr4
	172	App
	173	Aqp1
	174	Arhgap39
	175	Aspm
	176	Atp11a
	177	Atr
	178	AU020206
	179	Bckdhb
	180	Bcl2
	181	Bcl7a
	182	Blnk
	183	Brca2
	184	C79407
	185	Ccbl2
	186	Ccdc18
	187	Cdca7l
	188	Cenpf
	189	Cep192
	190	Cit
	191	Ckap2
	192	Csad
	193	Csnk1e
	194	Dapk2
	195	Dctd
	196	Dtl
	197	Efna4
	198	Ehf
	199	Elmo1
	200	Engase
	201	Eri2
	202	Espl1
	203	Etv6
	204	Fads1
	205	Fam115a
	206	Fam189b
	207	Fam92a
	208	Fhdc1
	209	Fras1
	210	Gabbr1
	211	Gemin8
	212	Gins1
	213	Gm3626
	214	Gm5918
	215	Haus4
	216	Hdac11
	217	Hemgn
	218	Hirip3
	219	Ifitm2
	220	Ift122
	221	Ilf3
	222	Isyna1
	223	Kif12
	224	Kif20a
	225	Klhl23
	226	Krt23
	227	Lancl1
	228	Lass6
	229	Limk2
	230	Lpar6
	231	Lrig1
	232	Lysmd2
	233	Maged1
	234	Marveld1
	235	Mcc
	236	Mcm8
	237	Mdn1
	238	Mfge8
	239	Mif
	240	Mlh3
	241	Mlxip
	242	Mpzl1
	243	Mpzl3
	244	Myo1b
	245	Nedd4
	246	Nelf
	247	Nfia
	248	Nfic
	249	Nin
	250	Nod1
	251	Nt5c3l
	252	Orc1
	253	Palb2
	254	Pbx1
	255	Pck2
	256	Pde3b
	257	Pds5b
	258	Peli2
	259	Phc1
	260	Phlpp1
	261	Plce1
	262	Pls3
	263	Pnpla7
	264	Poglut1
	265	Pold1
	266	Pole
	267	Poli
	268	Ppat
	269	Ppm1f
	270	Ppp1r9a
	271	Prkacb
	272	Prpf40b
	273	Prps2
	274	Prrc2b
	275	Ptprm
	276	Qsox2
	277	Rassf4
	278	Rgnef
	279	Rhbdf1
	280	Rnf219
	281	Rprd1a
	282	Sema3b
	283	Sesn3
	284	Slc39a10
	285	Slc44a2
	286	Smpx
	287	Sord
	288	Spag5
	289	Spata24
	290	Spice1
	291	Stk39
	292	Tbc1d19
	293	Tbc1d4
	294	Tgif1
	295	Tiam1
	296	Timeless
	297	Tmem132a
	298	Tmem194
	299	Tmem9
	300	Tnfaip8l1
	301	Tnfsf10
	302	Tns4
	303	Trim37
	304	Tspan5
	305	Ttc23
	306	Tubb2b
	307	Ung
	308	Vnn1
	309	Xrcc5
	310	Yap1
	311	Zbtb12
	312	Zbtb25
	313	Zbtb38
	314	Zfhx3
	315	Zfp275
	316	Zfp292
	317	Zfp318
	318	Zfp397
	319	Zfp462
	320	Zfp553
	321	Zfp566
	322	Zfp704
	323	Zfp783
	324	Zfp90
	325	Zmym1
	326	1110051M20Rik
	327	1190002H23Rik
	328	1700040L02Rik
	329	4933431E20Rik
	330	Acot1
	331	AI747448
	332	Ak7
	333	BC021891
	334	Bhlhb9
	335	Ccdc111
	336	Ciita
	337	Clu
	338	Dtx4
	339	Fam171a1
	340	Fgd1
	341	Greb1
	342	H2-Aa
	343	H2-Eb1
	344	Hmbox1
	345	Hmga2
	346	Iffo2
	347	Ifitm3
	348	Impdh2
	349	Irf2bp2
	350	Kank1
	351	Klhl24
	352	Lamb3
	353	Lect2
	354	Nr2e3
	355	Nrg4
	356	Nrn1
	357	Nrtn
	358	Pcdh8
	359	Pde8b
	360	Pdgfa
	361	Phf20
	362	Prss23
	363	Rasl11b
	364	Rassf5
	365	Rccd1
	366	Rdh16
	367	Rhobtb3
	368	S100pbp
	369	Sdc4
	370	Sgk1
	371	Slc14a1
	372	Slc16a13
	373	Smarcd3
	374	Tbc1d9
	375	Tcf7
	376	Tifa
	377	Tlr2
	378	Trim24
	379	Trim32
	380	Wfdc15b
	381	Zc3hav1l
	382	Zfp503
	383	Zfp618
	384	Zfp956
