# Supplementary material for: Mechanical stretching boosts expansion and regeneration of intestinal organoids through fueling stem cell self-renewal
Source: Cell Regen. 2022 Nov 2;11:39. doi: 10.1186/s13619-022-00137-4 (PMC9626719; doi:10.1186/s13619-022-00137-4)
Supplement: Supplementary file 6 — Additional file 6: Supplementary Table 2. Overlap 69. [file 13619_2022_137_MOESM6_ESM.xlsx]

## Sheet: Sheet1
	69 Genes of UP Overlap ISC
	NO.	Gene ID
	1	Olfm4
	2	Lect2
	3	Arl4c
	4	Angpt2
	5	Cdc42ep1
	6	Pcdh8
	7	Mpp3
	8	Sox4
	9	Srl
	10	Cited4
	11	Lgr5
	12	Sgk1
	13	Sfrp5
	14	Fgfr4
	15	Ppap2b
	16	Agr3
	17	Slc23a3
	18	Sectm1b
	19	Tead2
	20	Plekhb1
	21	Ptprs
	22	Axin2
	23	Msi1
	24	Il17rd
	25	Rgs12
	26	Ascl2
	27	Sycn
	28	Rgmb
	29	Ifitm3
	30	Cgnl1
	31	Clu
	32	Cd44
	33	Sorcs2
	34	D930015E06Rik
	35	Pla2g4a
	36	Sp5
	37	Sorbs2
	38	Tnfrsf19
	39	Emp2
	40	Efna4
	41	Dapk2
	42	Sesn3
	43	Ptpro
	44	Afap1l1
	45	Gkn3
	46	Pdgfa
	47	Tmem132a
	48	Slc14a1
	49	Kif12
	50	Gramd1a
	51	Esam
	52	Cdo1
	53	Epha4
	54	Slc44a2
	55	Mecom
	56	Atp11a
	57	Dmpk
	58	Zfp618
	59	Tubb2b
	60	Smoc2
	61	Cnn3
	62	Klhl23
	63	Maged1
	64	Plxnb1
	65	Hunk
	66	Slc12a2
	67	Scn2b
	68	Nav1
	69	Fstl1
