# Supplementary material for: Mechanical stretching boosts expansion and regeneration of intestinal organoids through fueling stem cell self-renewal
Source: Cell Regen. 2022 Nov 2;11:39. doi: 10.1186/s13619-022-00137-4 (PMC9626719; doi:10.1186/s13619-022-00137-4)
Supplement: Supplementary file 7 — Additional file 7: Supplementary Table 3. Overlap40. [file 13619_2022_137_MOESM7_ESM.xlsx]

## Sheet: Sheet1
	40 Genes of UP Overlap UP NO R-S
	NO.	Gene ID
	1	Olfm4
	2	Cdc42ep1
	3	Abcc4
	4	Ceacam10
	5	Pik3ap1
	6	Clca3b
	7	Lgr5
	8	Igsf11
	9	Axin2
	10	Mesp2
	11	Stra6l
	12	Msi1
	13	Il17rd
	14	Fgfr2
	15	Plagl1
	16	Ifitm3
	17	Chst11
	18	Thbs1
	19	Cgnl1
	20	Cd44
	21	Spp2
	22	Plekhd1
	23	Dok7
	24	Sorbs2
	25	Emp2
	26	Cyp1a1
	27	Flna
	28	Lrp8
	29	Tenm3
	30	Afap1l1
	31	Arhgef17
	32	Atp11a
	33	Grhl3
	34	Notch3
	35	Adgrl1
	36	Klhl23
	37	Plxnb1
	38	Slc12a2
	39	Nav1
	40	Slc25a48
	63
