# Supplementary material for: Mechanical stretching boosts expansion and regeneration of intestinal organoids through fueling stem cell self-renewal
Source: Cell Regen. 2022 Nov 2;11:39. doi: 10.1186/s13619-022-00137-4 (PMC9626719; doi:10.1186/s13619-022-00137-4)
Supplement: Supplementary file 8 — Additional file 8: Supplementary Table 4. Primer list. [file 13619_2022_137_MOESM8_ESM.xlsx]

## Sheet: Sheet1
	Real-time PCR Primer List
	Gene Name	Forward (5'-3')	Reverse (5'-3')
	Lgr5	CGTAGGCAACCCTTCTCTTATC	GCACCATTCAAAGTCAGTGTTC
	Olfm4	CTGGGTGGCACCTTTGAATA	AGTCTCGGAAGTGGGAATAGA
	Misl	GATGGGACCTTCATGGTTTCT	CCCTTTGCTTTCCTGGTATCT
	Ascl2	GTGCCTGTAGAGTACATTCGG	AGGTGTGCTTCCATGCTC
	Alpi	CCACAAGGCTTCTACCTCTTTG	TTAGCGTGTCCTTCTCATTGG
	Chga	AGCATCCAGTTCCCACTTC	CTCTGTCTTTCCATCTCCATCC
	Axin2	CAACGACAGCGAGTTATCCA	CTCTCTCTGGAGCTGTTTCTTAC
	Sox9	CGGAACAGACTCACATCTCTCC	GCTTGCACGTCGGTTTTGG
	GAPDH	AACAGCAACTCCCACTCTTC	CCTGTTGCTGTAGCCGTATT
